# Supplementary material for: Modified mRNA-Mediated CCN5 Gene Transfer Ameliorates Cardiac Dysfunction and Fibrosis without Adverse Structural Remodeling
Source: Int J Mol Sci. 2024 Jun 6;25(11):6262. doi: 10.3390/ijms25116262 (PMC11172546; doi:10.3390/ijms25116262)
Supplement: Supplementary file 1 [file ijms-25-06262-s001.zip]

Archive with 9 entries (8 files):
- ijms-3010136-supplementary.pdf
- MRI movies/
- MRI movies/MRI video clips for the therapeutic intervention.pptx
- MRI movies/Video S1. MI + ModRNA CCN5 Mouse 1.avi
- MRI movies/Video S2. MI + ModRNA CCN5 Mouse 2.avi
- MRI movies/Video S3. MI + ModRNA CCN5 Mouse 3.avi
- MRI movies/Video S4. MI + ModRNA Control Mouse 1.avi
- MRI movies/Video S5. MI + ModRNA Control Mouse 2.avi
- MRI movies/Video S6. MI + ModRNA Control Mouse 3.avi
